# Supplementary material for: Machine learning-based extrachromosomal DNA identification in large-scale cohorts reveals its clinical implications in cancer
Source: Nat Commun. 2024 Feb 19;15:1515. doi: 10.1038/s41467-024-45479-6 (PMC10876971; doi:10.1038/s41467-024-45479-6)
Supplement: Supplementary file 4 — Supplementary Data 1 [file 41467_2024_45479_MOESM4_ESM.xlsx]

## Sheet: Sheet1
Supplementary Data file 1. Classification comparison between AmpliconArchitect and GCAP in WGS of 40 cancer cell lines.
Sample	LINEAGE	Source (WGS)	Batch	AmpliconArchitect (AA)	GCAP	Circle-Seq+Circle-Map validation for GCAP
CAKI2	KIDNEY	SRX2666689	1	ecDNA-	ecDNA-
GBM39	BRAIN	SRX2006441	1	ecDNA+	ecDNA+
H460	LUNG	SRX2006457	1	ecDNA+	ecDNA+
HCC827	LUNG	SRX3769671	1	ecDNA-	ecDNA+
HK301	BRAIN	SRX2006453	1	ecDNA-	ecDNA-
K562	MYELOID	SRX2006506	1	ecDNA+	ecDNA+
T47D	BREAST	SRX2006468	1	ecDNA-	ecDNA-
PC3	PROSTATE	SRX5055020	1	ecDNA+	ecDNA+	YES
SNU16	STOMACH	SRX5466612	1	ecDNA+	ecDNA+	YES
SNU216	STOMACH	This study	1	ecDNA+	ecDNA+	YES
2313287	STOMACH	SRR8639137	2	ecDNA-	ecDNA-
AGS	STOMACH	SRR8639169	2	ecDNA-	ecDNA-
FU97	STOMACH	SRR8639236	2	ecDNA+	ecDNA-
GCIY	STOMACH	SRR8639231	2	ecDNA+	ecDNA+
HGC27	STOMACH	SRR8639199	2	ecDNA+	ecDNA+	YES
HS746T	STOMACH	SRR8652116	2	ecDNA+	ecDNA+
IM95	STOMACH	SRR8652062	2	ecDNA-	ecDNA-
KATOIII	STOMACH	SRR8652060	2	ecDNA+	ecDNA+	YES
KE39	STOMACH	SRR8652074	2	ecDNA+	ecDNA+
KYSE180	OESOPHAGUS	SRR8652078	2	ecDNA+	ecDNA-
KYSE30	OESOPHAGUS	SRR8652077	2	ecDNA+	ecDNA+
KYSE410	OESOPHAGUS	SRR8652095	2	ecDNA+	ecDNA+	YES
KYSE450	OESOPHAGUS	SRR8652096	2	ecDNA+	ecDNA+
KYSE520	OESOPHAGUS	SRR8652093	2	ecDNA+	ecDNA+
KYSE70	OESOPHAGUS	SRR8652094	2	ecDNA+	ecDNA+
MKN1	STOMACH	SRR8652123	2	ecDNA+	ecDNA+
MKN45	STOMACH	SRR8652124	2	ecDNA+	ecDNA+	YES
MKN74	STOMACH	SRR8652119	2	ecDNA+	ecDNA+	YES
MKN7	STOMACH	SRR8652120	2	ecDNA+	ecDNA+	YES
NCIN87	STOMACH	SRR8670703	2	ecDNA-	ecDNA+	YES
NUGC3	STOMACH	SRR8670697	2	ecDNA-	ecDNA-
NUGC4	STOMACH	SRR8670738	2	ecDNA-	ecDNA-
OCUM1	STOMACH	SRR8670736	2	ecDNA-	ecDNA-
OE19	OESOPHAGUS	SRR8670737	2	ecDNA+	ecDNA+	YES
RERFGC1B	STOMACH	SRR8670759	2	ecDNA+	ecDNA+
SH10TC	STOMACH	SRR8670754	2	ecDNA-	ecDNA+
SNU1	STOMACH	SRR8670770	2	ecDNA-	ecDNA-
TE11	OESOPHAGUS	SRR8670672	2	ecDNA+	ecDNA+
TE1	OESOPHAGUS	SRR8670671	2	ecDNA+	ecDNA+
TE5	OESOPHAGUS	SRR8670676	2	ecDNA+	ecDNA+
