# Supplementary material for: Machine learning-based extrachromosomal DNA identification in large-scale cohorts reveals its clinical implications in cancer
Source: Nat Commun. 2024 Feb 19;15:1515. doi: 10.1038/s41467-024-45479-6 (PMC10876971; doi:10.1038/s41467-024-45479-6)
Supplement: Supplementary file 5 — Supplementary Data 2 [file 41467_2024_45479_MOESM5_ESM.xlsx]

## Sheet: Sheet1
Supplementary Data file 2. High-quality circular DNA regions identified by Circle-Map from Circle-Seq data of 11 cancer cell lines.
Cellline	Chr	Start	End	Discordants	Splits	CircleScore	MeanCoverage	SDCoverage	ConverageIncrease_Start	ConverageIncrease_End	Continuity	Len
HGC27	chrM	0	16569	1461	2830	112436	7374.31	1037.06	0.424626	0.306991	0	16570
HGC27	chr8	113000000	128000000	51	135	6158.91	90.8524	39.1076	0.931737	0.949684	0.000613	15401910
HGC27	chr8	114000000	114000000	2	12	392	86.1169	22.4604	0.405903	0.62863	0	103513
HGC27	chr2	176000000	176000000	6	6	340	13.9003	5.57786	0.478519	0.355451	0.0041	311969
HGC27	chr7	100000000	100000000	6	8	339.96	18.4835	6.3909	0.560009	0.589998	0.000121	321003
HGC27	chr7	66728586	73967789	4	7	314	13.9739	5.68006	0.424211	0.358206	0.002052	7239204
HGC27	chr5	108000000	108000000	3	6	264	13.3577	5.28155	0.345639	0.457929	0.004714	87187
HGC27	chr1	44363811	86431592	3	6	168	10.4597	4.79693	0.39676	0.285986	0.004087	42067782
HGC27	chr2	180000000	200000000	3	6	150	10.0595	4.73017	0.253608	0.454292	0.003435	20369967
HGC27	chr15	46222248	66625781	3	6	144	10.5248	11.5197	0.239378	0.39681	0.003126	20403534
HGC27	chr1	160000000	189000000	3	6	132	13.8151	5.69903	0.27145	0.311283	0.000927	29195192
HGC27	chr2	37891389	158000000	4	8	127.94	11.6725	11.1284	0.277365	0.509297	0.02033	120000000
HGC27	chr1	165000000	226000000	3	6	125.22	13.5653	5.6187	0.195218	0.427689	0.002393	61270651
HGC27	chr7	8409616	148000000	3	6	120	12.8928	7.18291	0.350062	0.331011	0.006731	140000000
HGC27	chr2	13234216	144000000	3	6	108	12.1602	13.3604	0.163602	0.330637	0.017608	131000000
HGC27	chr14	54476208	72698884	5	5	94.8	9.81028	4.51477	0.352587	0.496306	0.002766	18222677
HGC27	chr18	42479861	57082238	5	5	70	10.5209	5.03753	0.397779	0.459747	0.006249	14602378
KATOIII	chrM	0	16568	1889	1633	67873.7	10888	1533.53	0.340147	0.311386	0	16569
KATOIII	chr10	121000000	122000000	139	410	18696.1	821.644	299.533	0.937528	0.859206	4.16e-05	288479
KATOIII	chr16	46386126	46397423	18	156	6826.99	2127.7	2318.46	0.929543	0.581261	0	11298
KATOIII	chr3	41056743	41290110	57	68	3809.68	130.372	31.0106	0.889844	0.854887	0	233368
KATOIII	chr14	106000000	106000000	6	12	504	11.8059	6.27264	0.436544	0.505948	0.014845	144632
KATOIII	chr17	36182409	36195937	6	10	448	41.9116	12.1056	0.444592	0.3905	0	13529
KATOIII	chr13	22913822	24328083	2	6	337.34	12.3751	5.17423	0.537242	0.608563	0.001473	1414262
KATOIII	chr11	44508833	133000000	3	6	300	16.2406	7.82381	0.363419	0.344574	0.010471	88437299
KATOIII	chr3	54097352	168000000	3	8	224	11.3028	94.7012	0.568988	0.371203	0.007892	114000000
KATOIII	chr11	116000000	133000000	3	6	209.8	21.234	7.22987	0.325894	0.233108	0.00044	17330316
KATOIII	chr7	66728586	73967788	8	6	204	16.8168	6.43064	0.441463	0.313707	0.001909	7239203
KATOIII	chr5	32106097	32167669	2	6	180	12.3071	4.87458	0.34896	0.476665	0.000162	61573
KATOIII	chr11	38163276	131000000	3	6	167.96	15.7325	7.80586	0.570506	0.308155	0.010168	92479948
KATOIII	chr2	55770271	220000000	3	6	148.68	8.46129	8.6221	0.315059	0.383412	0.021529	165000000
KATOIII	chr3	41056744	41290110	54	6	136	130.372	31.0106	0.883313	0.854887	0	233367
KATOIII	chr6	89656297	122000000	3	6	126	10.5842	4.83682	0.434758	0.320513	0.003648	32795240
KATOIII	chr10	35320958	39073527	3	6	114	8.02878	7.23106	0.242475	0.349118	0.023637	3752570
KATOIII	chr3	68480764	138000000	3	6	113.46	11.0708	121.537	0.322679	0.255462	0.00877	69254911
KATOIII	chr14	24238616	100000000	3	6	108	8.56477	4.34849	0.347956	0.393648	0.00576	75848124
KATOIII	chr3	10046501	11870472	9	6	79.82	9.99387	4.40715	0.31648	0.527666	0.001907	1823972
KYSE410	chrM	0	16569	1088	1363	50825.4	6928.49	799.004	0.302919	0.330777	0	16570
KYSE410	chr16	46386126	46397423	3	245	9333.55	2216.17	2399.17	0.931297	0.596217	0	11298
KYSE410	chr17	36182409	36195938	20	38	1886	44.1212	12.6419	0.535929	0.486654	0	13530
KYSE410	chr6	32445232	32488743	14	6	494.61	13.4353	9.75571	0.602958	0.275386	0.006067	43512
KYSE410	chr7	17375411	17432743	6	11	359	23.2547	7.29387	0.489186	0.468824	0.000192	57333
KYSE410	chr14	106000000	106000000	2	7	311	17.9297	8.403	0.47643	0.413863	0.004065	144633
KYSE410	chr7	76498794	76998016	2	6	248.79	11.3888	5.20034	0.448757	0.549722	0.002314	499223
KYSE410	chr3	89620629	131000000	4	8	232	10.8649	46.5545	0.279086	0.37201	0.018234	41688793
KYSE410	chr2	125000000	156000000	4	5	218	7.07383	4.26217	0.313573	0.284596	0.020007	30783116
KYSE410	chr18	12925050	22167147	7	6	198	9.84372	8.30913	0.359348	0.562016	0.06617	9242098
KYSE410	chr18	10605745	12230007	3	8	181.96	10.9074	5.01124	0.356219	0.352084	0.00372	1624263
KYSE410	chr11	16350922	126000000	3	6	174	10.1474	7.2195	0.501515	0.380136	0.017684	110000000
KYSE410	chr12	25905544	29511132	3	6	162	11.0559	4.82416	0.332179	0.448593	0.001773	3605589
KYSE410	chr3	130000000	133000000	3	6	144	16.4498	6.09691	0.317924	0.426874	0.001028	2488364
KYSE410	chr1	2080499	56776099	4	6	138	10.0242	5.37802	0.616915	0.38788	0.006835	54695601
KYSE410	chr3	129000000	163000000	6	6	124	16.3325	6.34096	0.267564	0.353652	0.000952	33810698
KYSE410	chr2	43511884	128000000	5	5	115	9.05407	7.87245	0.30793	0.478302	0.032087	84935195
MKN45	chrM	0	16569	866	1423	50697.4	6412.03	626.795	0.301687	0.317558	0	16570
MKN45	chr17	36109418	36187341	4	22	1331.32	35.541	14.305	0.508329	0.395217	0.002605	77924
MKN45	chr7	113000000	114000000	12	24	1263	10.1747	5.72596	0.585947	0.681254	0.004638	1032497
MKN45	chr8	11423450	27881860	3	24	1184.97	10.5795	6.63663	0.51117	0.499649	0.022452	16458411
MKN45	chr5	268084	310787	2	16	1045.88	34.9484	10.5718	0.441199	0.388202	0	42704
MKN45	chr2	28296930	28324066	12	15	798	26.0217	8.05628	0.477981	0.554198	0	27137
MKN45	chr10	3066643	3169169	2	13	763	17.0347	6.33391	0.516579	0.784876	0.00355	102527
MKN45	chr5	32106097	32167670	5	12	658.97	31.127	8.27818	0.37323	0.409938	0	61574
MKN45	chr13	113000000	113000000	2	12	654.27	18.2459	6.09077	0.400321	0.47818	2.33e-05	42867
MKN45	chr3	18012739	18391960	2	10	478	10.3929	4.48252	0.716397	0.468667	0.000725	379222
MKN45	chr2	28266012	28295839	3	8	462	26.4696	7.07526	0.540864	0.4794	0	29828
MKN45	chr7	119000000	119000000	12	8	442	43.7789	25.0738	0.467726	0.447136	0.000521	272754
MKN45	chr11	90581861	95684701	4	5	385.9	20.6301	8.07029	0.425623	0.472766	0.001146	5102841
MKN45	chr15	77362064	77659135	4	8	360	16.4604	13.9912	0.419788	0.552374	0.001074	297072
MKN45	chr2	127000000	127000000	6	8	352	30.9274	8.3566	0.469501	0.482016	7.11e-06	140553
MKN45	chr4	102000000	105000000	8	5	307	14.24	7.09979	0.347198	0.49836	0.002634	3145981
MKN45	chr18	42174312	42240014	3	6	294	12.9868	4.84584	0.489097	0.491482	0.000183	65703
MKN45	chr4	174000000	175000000	4	6	272	15.6773	6.10647	0.522582	0.666215	0.00031	613773
MKN45	chr1	193000000	193000000	4	5	253	14.7935	5.52824	0.672995	0.340238	0.001394	124779
MKN45	chr11	25373588	134000000	4	12	240	14.1186	8.68612	0.355939	0.407057	0.02157	109000000
MKN45	chr1	16554764	69510425	3	8	232	11.9597	5.30076	0.361423	0.325866	0.002622	52955662
MKN45	chr8	107000000	107000000	4	6	204	12.8385	5.3228	0.721665	0.620426	0.001106	18994
MKN45	chr7	36914517	85391943	6	5	203	16.9668	10.478	0.388269	0.336166	0.01214	48477427
MKN45	chr2	59891340	155000000	3	6	168	14.2579	12.7485	0.324631	0.230166	0.022812	95344809
MKN45	chr6	142000000	143000000	4	8	168	16.1226	6.53402	0.296358	0.368902	0.001375	1065756
MKN45	chr3	27452923	27563006	8	6	164	15.0761	5.66647	0.494721	0.302453	0.0003	110084
MKN45	chr11	737097	3896216	4	6	144	8.58303	4.50447	0.637346	0.442045	0.010249	3159120
MKN45	chr3	111000000	183000000	3	6	143.89	12.81	6.20205	0.330984	0.331792	0.005191	72353718
MKN45	chr8	57760141	111000000	3	6	138	8.31274	5.46241	0.266068	0.287279	0.018308	53529990
MKN45	chr5	79320631	137000000	3	6	126	10.7916	5.42474	0.307692	0.399028	0.003918	57393228
MKN45	chr20	43866784	61765089	3	6	102	11.7296	5.21352	0.540601	0.432627	0.002081	17898306
MKN45	chr2	180000000	214000000	3	6	89.8	10.2003	5.19919	0.405213	0.325633	0.003802	33578101
MKN45	chr7	43314590	55881702	3	5	84.88	20.5188	7.28242	0.299507	0.368453	0.000985	12567113
MKN45	chr4	29559586	156000000	3	6	84	8.5044	46.6835	0.237589	0.368137	0.018087	127000000
MKN45	chr15	29540134	87673093	3	6	60	12.0865	9.33661	0.387454	0.214579	0.002883	58132960
MKN45	chr3	32956904	77230955	3	6	54	9.61687	9.79843	0.426146	0.389466	0.013502	44274052
MKN74	chrM	0	16569	2006	3223	123842	10688.8	1666.91	0.391362	0.303785	0	16570
MKN74	chr8	98162910	99068431	4	22	1289	25.3176	7.98857	0.503855	0.47566	0.000334	905522
MKN74	chr4	60417304	60474214	8	6	455.28	14.0044	7.16943	0.384665	0.543108	0.053629	56911
MKN74	chr15	96066550	96463593	4	10	398	30.6392	8.83541	0.393617	0.384965	2.27e-05	397044
MKN74	chr17	36182409	36195937	8	5	280	17.4516	7.04075	0.578573	0.498979	0	13529
MKN74	chr1	248000000	248000000	8	6	264	8.07852	3.96641	0.99169	0.659633	0.005274	47023
MKN74	chr3	132000000	133000000	4	5	231	17.4311	6.3303	0.529993	0.251546	1.22e-05	163918
MKN74	chr13	45065067	78509784	3	6	174	8.1181	4.19712	0.290498	0.394289	0.006908	33444718
MKN74	chr4	28755654	177000000	3	6	168	8.314	24.9928	0.212121	0.323971	0.013476	148000000
MKN74	chr5	26631852	172000000	3	6	168	8.46469	14.7632	0.575455	0.301745	0.024041	145000000
MKN74	chr3	943804	141000000	3	6	162	10.0506	125.718	0.316159	0.399594	0.012534	140000000
MKN74	chr1	154000000	211000000	3	6	150	8.85801	4.69761	0.201651	0.578759	0.004956	57339832
MKN74	chr2	12426615	34589853	3	6	138	12.7626	26.8466	0.431405	0.446108	0.001608	22163239
MKN74	chr6	32268257	100000000	3	6	138	8.52739	4.59211	0.50397	0.395481	0.014612	67853639
MKN74	chr2	37443351	120000000	3	6	132	12.5873	8.6776	0.366044	0.43998	0.025097	82916301
MKN74	chr1	94795380	98172977	3	6	120	17.2319	6.30152	0.370557	0.357014	0.000354	3377598
MKN74	chr6	78701387	129000000	3	6	108	8.26937	4.16473	0.404684	0.325943	0.006835	49947919
MKN7	chrM	0	16587	888	986	36759.7	5455.67	757.037	0.336274	0.30629	0	16588
MKN7	chr19	28351639	35559111	6	30	1704	33.3816	24.2245	0.621028	0.541086	0.002971	7207473
MKN7	chr6	6863459	7264348	8	23	1409	25.359	7.61745	0.45872	0.47844	0.000165	400890
MKN7	chr17	39699490	39808969	10	20	1086	182.829	87.7287	0.385859	0.547675	0	109480
MKN7	chr17	39179104	39761298	18	23	1075	106.325	69.4188	0.444879	0.382785	0.000122	582195
MKN7	chr8	119000000	119000000	8	16	786	25.8649	8.56709	0.534366	0.420316	0.000276	97805
MKN7	chr12	62663594	63208771	4	10	628	13.7693	5.37142	0.495277	0.599306	0.00084	545178
MKN7	chr19	29675402	34176237	13	16	538	31.3374	25.1535	0.558499	0.542395	0.003256	4500836
MKN7	chr7	954566	989734	10	8	530.48	35.3662	10.4269	0.493499	0.550887	0	35169
MKN7	chr1	94063598	94731258	2	15	461	10.6923	4.70419	0.569831	0.769427	0.001481	667661
MKN7	chr14	106000000	106000000	4	8	426	13.2776	7.00156	0.381659	0.546875	0.016788	144632
MKN7	chr2	70067056	70189110	4	8	370	20.6698	6.99511	0.478348	0.559159	0	122055
MKN7	chr17	50766606	50882547	12	6	328.5	18.9979	6.66864	0.462354	0.528449	0.001389	115942
MKN7	chr12	55961724	55977168	4	16	309.22	14.6711	5.31994	0.681969	0.45391	0	15445
MKN7	chr19	4725459	5044552	6	10	305.66	26.2881	8.31388	0.443085	0.494342	0.000163	319094
MKN7	chr4	141000000	141000000	2	6	247.76	14.2365	5.42464	0.445822	0.496027	0.000171	46736
MKN7	chr20	1780488	15496977	4	5	244	17.4609	8.21531	0.34239	0.46376	0.001707	13716490
MKN7	chr8	98937422	99104412	8	5	242	25.0786	8.06565	0.679204	0.618531	9.58e-05	166991
MKN7	chr14	104000000	105000000	3	5	232	20.799	7.54613	0.406188	0.413648	0.001849	805819
MKN7	chr3	192000000	192000000	6	10	210	10.5302	5.88617	0.532308	0.64632	0.003698	59488
MKN7	chr7	5392372	5713772	8	6	210	30.9966	9.36858	0.431355	0.40185	0.000103	321401
MKN7	chr3	75187870	128000000	3	6	180	10.0925	196.596	0.441769	0.321708	0.01097	53122862
MKN7	chr18	62331382	62508529	12	6	176.76	17.7067	6.22914	0.447772	0.516974	3.39e-05	177148
MKN7	chr1	71526073	94277981	3	6	174	7.9338	5.29267	0.340886	0.284906	0.012653	22751909
MKN7	chr6	23455444	155000000	3	6	174	9.76084	6.66486	0.305606	0.317651	0.013489	131000000
MKN7	chr8	42361795	42430047	4	6	173.9	28.2815	8.44051	0.578799	0.460891	0.00041	68253
MKN7	chr2	65623256	123000000	4	5	155.98	7.59983	8.22019	0.378684	0.320352	0.053397	57065687
MKN7	chr3	29436867	184000000	3	6	144	10.0281	115.291	0.325217	0.338156	0.017323	155000000
MKN7	chr16	834705	30591645	3	6	138	9.2503	5.98855	0.343902	0.342655	0.010716	29756941
MKN7	chr2	136000000	198000000	3	6	120	10.5518	5.69916	0.411701	0.384369	0.005984	61662574
N87	chrM	0	16569	3757	8926	351481	32234.2	6094.53	0.354451	0.299185	0	16570
N87	chr16	46386126	46397423	10	119	5133.37	2681.3	2903.09	0.915886	0.59933	0	11298
N87	chr17	36182409	36195938	8	8	478	19.5365	7.93676	0.442021	0.338255	0	13530
N87	chr14	106000000	106000000	4	7	351	8.49497	5.48391	0.608789	0.603461	0.036161	144633
N87	chr12	42176812	124000000	3	8	216	12.101	158.61	0.232466	0.38073	0.001591	81382233
N87	chr2	130000000	230000000	4	8	208	11.6284	8.62529	0.291769	0.338121	0.001752	101000000
N87	chr2	94959018	199000000	3	6	162	11.7991	9.29699	0.335971	0.32292	0.002308	104000000
N87	chr2	145000000	217000000	6	6	132	11.5098	9.25289	0.288839	0.438846	0.001737	72518123
N87	chr12	110000000	116000000	3	6	126	12.6287	5.6457	0.11879	0.329797	0.001284	6392522
N87	chr11	101000000	111000000	3	6	125.34	11.5714	5.27884	0.309146	0.39358	0.001639	10342387
N87	chr11	56208973	66485593	3	6	54	12.9713	6.03056	0.264335	0.376022	0.001001	10276621
N87	chr6	63646615	125000000	3	6	53.88	11.3641	5.41557	0.494359	0.213132	0.00252	61812308
N87	chr2	131000000	132000000	3	6	53.62	12.4997	5.97632	0.237101	0.375955	0.001487	811812
OE19	chrM	0	16569	1061	1725	66484	5920.99	722.395	0.346588	0.320359	0	16570
OE19	chr17	39670669	41835644	179	469	19965.6	87.4149	204.134	0.975887	0.969898	0.008555	2164976
OE19	chr17	28938039	29117611	63	97	5741	156.584	116.733	0.884334	0.882291	7.8e-05	179573
OE19	chr17	41689674	43312390	48	114	5264.64	51.8414	128.339	0.571622	0.86462	0.007393	1622717
OE19	chr17	29064646	41689436	129	81	4141.7	20.2831	82.0246	0.547461	0.608759	0.006742	12624791
OE19	chr17	29214952	41758622	46	70	3412.98	19.934	81.6218	0.87655	0.473104	0.006782	12543671
OE19	chr11	45666230	46760807	3	8	375	21.2847	7.45224	0.503252	0.524332	0.000186	1094578
OE19	chr7	817270	1548723	8	13	370	20.1106	7.80035	0.566135	0.552153	0.005482	731454
OE19	chr15	27752883	94869168	3	6	150	10.7123	11.8321	0.342649	0.384127	0.005929	67116286
OE19	chr8	62099324	93697013	3	6	150	14.3091	12.2313	0.330793	0.346925	0.002658	31597690
OE19	chr17	27367573	60361622	3	6	138	17.9336	59.6568	0.274639	0.270577	0.004828	32994050
OE19	chr21	33977601	46128988	3	6	84	8.57283	4.66216	0.367359	0.298775	0.013328	12151388
OE19	chr3	110000000	132000000	3	6	78	11.615	5.2349	0.315923	0.408967	0.001468	22251353
PC3	chrM	0	16569	8301	10417	387633	54106.2	8702.12	0.330389	0.302641	0	16570
PC3	chr8	128000000	134000000	56	106	5617.95	31.0139	49.7249	0.818548	0.936412	0.001241	6107064
PC3	chr8	122000000	129000000	12	44	2284.74	23.1886	33.1228	0.704342	0.625331	0.000647	6572790
PC3	chr8	132000000	137000000	16	34	2062	23.2895	40.1363	0.766286	0.744754	0.001439	5266943
PC3	chr8	123000000	128000000	26	38	1978.6	25.557	35.3	0.73539	0.379927	0.000713	4605004
PC3	chr14	106000000	106000000	9	21	1040	22.4197	11.0084	0.419418	0.460902	0.006181	144633
PC3	chr8	111000000	123000000	4	9	645	15.6997	15.8501	0.63612	0.407437	0.002075	11441511
PC3	chr19	13092614	13109001	14	10	556	32.0978	10.2721	0.388559	0.387604	0	16388
PC3	chr8	119000000	138000000	4	10	468	24.3453	34.2334	0.663608	0.44764	0.001283	19950360
PC3	chr7	65979952	66919878	6	10	418	14.0593	5.87282	0.370086	0.399577	0.001029	939927
PC3	chr10	72748675	73480295	4	8	414	31.4177	11.7242	0.471137	0.486787	5.33e-05	731621
PC3	chr11	118000000	118000000	6	6	406	18.3797	6.45144	0.459747	0.298398	0	29793
PC3	chr5	102000000	102000000	4	6	372	17.8562	7.21542	0.272014	0.457563	0.001166	35159
PC3	chr1	1628717	1652489	7	8	328	20.009	8.15351	0.331142	0.449698	0	23773
PC3	chr10	73573777	76395269	8	6	276	36.1095	13.6438	0.344492	0.335069	6.88e-05	2821493
PC3	chr1	71301870	71614483	10	6	258	19.1753	7.33455	0.459852	0.525666	0.000141	312614
PC3	chr12	52017509	101000000	3	8	178	10.1859	112.734	0.302018	0.431275	0.005213	48952702
PC3	chr14	27511137	94761333	4	6	168	14.1234	6.60355	0.439255	0.414534	0.00172	67250197
PC3	chr9	8617837	8776659	5	5	105	14.1884	6.06665	0.370823	0.399555	0.000523	158823
PC3	chr5	123000000	177000000	3	6	96	10.2515	5.8538	0.358075	0.289886	0.008496	53727940
PC3	chr5	43665832	43824546	4	7	85	8.69122	4.33587	0.42271	0.548881	0.003352	158715
SNU216	chrM	0	16569	997	1264	46327.8	6351.61	695.194	0.305025	0.321721	0	16570
SNU216	chr17	38498731	41951412	12	20	919.3	26.4698	17.2331	0.673941	0.699395	0.001604	3452682
SNU216	chr17	31266768	31538043	10	12	791.96	16.3023	7.62458	0.65057	0.659866	0.000354	271276
SNU216	chr17	39781890	47382052	6	16	652	17.7881	13.4048	0.505996	0.636425	0.002986	7600163
SNU216	chr17	40523323	46724804	7	13	599	15.1634	11.5463	0.57802	0.475818	0.003492	6201482
SNU216	chr11	68289327	68367366	18	14	594.86	36.4979	9.64472	0.420922	0.444877	0	78040
SNU216	chr17	38545828	38902742	10	9	480	39.5754	16.2242	0.406822	0.367299	0.000112	356915
SNU216	chr17	47260909	61184190	7	9	472	10.1118	5.86839	0.660936	0.671701	0.004223	13923282
SNU216	chr6	160000000	161000000	3	12	443.88	8.85253	4.6682	0.532617	0.708686	0.004963	78782
SNU216	chr17	32995221	39483956	3	7	364	13.4434	10.2885	0.358617	0.46226	0.002769	6488736
SNU216	chr14	106000000	106000000	2	6	296	24.1342	12.4353	0.34232	0.631395	0.007806	144632
SNU216	chr11	44341643	108000000	4	8	208	15.4048	8.2408	0.235072	0.417758	0.013283	63652881
SNU216	chr2	5059460	192000000	4	8	176	8.0023	9.70641	0.312585	0.574328	0.019831	187000000
SNU216	chr2	198000000	239000000	3	6	173.6	9.37382	4.70597	0.540887	0.342717	0.004086	40319202
SNU216	chr11	10467356	12836450	3	6	168	13.8105	5.38621	0.363906	0.395327	0.000512	2369095
SNU216	chr8	65785975	111000000	3	6	154	15.5699	9.69348	0.291467	0.286205	0.002065	45563219
SNU216	chr8	92775904	134000000	3	6	66	17.543	6.63877	0.243633	0.384669	0.000873	41539416
SNU16	chr10	121000000	122000000	84	394	18723.4	427.119	703.683	0.51986	0.979613	0.041574	1354833
SNU16	chrM	0	16569	120	47	1580.87	522.829	258.132	0.40051	0.264106	0	16570
