# Supplementary material for: Machine learning-based extrachromosomal DNA identification in large-scale cohorts reveals its clinical implications in cancer
Source: Nat Commun. 2024 Feb 19;15:1515. doi: 10.1038/s41467-024-45479-6 (PMC10876971; doi:10.1038/s41467-024-45479-6)
Supplement: Supplementary file 6 — Supplementary Data 3 [file 41467_2024_45479_MOESM6_ESM.xlsx]

## Sheet: Sheet1
Supplementary Data file 3. Association analysis results between ecDNA and oncogenes in the TCGA database.
band	gene symbol	n.obs	p (two-sided)	p.adj
chr17:q12	MIEN1	8530	1.70167e-132	4.01595e-130
chr17:q12	ERBB2	8505	9.59013e-82	1.13163e-79
chr12:q15	MDM2	8514	9.09751e-60	7.15671e-58
chr7:p11.2	EGFR	8477	6.94916e-54	4.1e-52
chr11:q13.3	CTTN	8493	2.5737e-41	1.21479e-39
chr12:q14.1	CDK4	8530	1.04502e-38	4.11041e-37
chr12:q15	YEATS4	8521	4.46447e-38	1.50517e-36
chr12:q14.1	AGAP2	8519	9.07143e-38	2.67607e-36
chr11:q13.3	CCND1	8530	9.32341e-25	2.44481e-23
chr12:q23.1	ELK3	8524	5.42535e-20	1.28038e-18
chr13:q34	CUL4A	8521	1.75047e-15	3.75556e-14
chr11:p13	LMO2	8524	3.07137e-15	6.04037e-14
chr19:q12	URI1	8476	8.86319e-15	1.60901e-13
chr12:q13.3	GLI1	8522	1.38339e-14	2.332e-13
chr7:q31.2	CAV1	8528	1.75576e-14	2.76239e-13
chr11:q22.2	BIRC3	8529	6.15679e-14	9.08126e-13
chr12:p12.1	KRAS	8516	1.29995e-12	1.80463e-11
chr9:p22.3	PSIP1	8518	1.28705e-11	1.68746e-10
chr4:q12	PDGFRA	8522	1.21055e-09	1.50364e-08
chr13:q12.2	FLT3	8508	2.85477e-09	3.36863e-08
chr17:q21.2	TNS4	8517	4.26613e-09	4.79432e-08
chr20:q11.21	BCL2L1	8507	7.82946e-09	8.39888e-08
chr7:q31.2	MET	8513	1.31692e-08	1.35128e-07
chr1:q21.3	MCL1	8526	1.99583e-08	1.96257e-07
chr1:q32.1	NUAK2	8522	2.22551e-08	2.10088e-07
chr8:p23.1	BLK	8515	3.96589e-08	3.59981e-07
chr7:q21.2	CDK6	8500	1.06153e-07	9.27859e-07
chr20:q11.21	ID1	8531	1.22058e-07	1.02877e-06
chr7:p12.2	IKZF1	8515	1.94556e-07	1.58329e-06
chr8:p11.23	FGFR1	8486	4.322e-07	3.39997e-06
chr11:q22.2	BIRC2	8524	7.6278e-07	5.80697e-06
chr17:q21.2	JUP	8522	8.89667e-07	6.56129e-06
chr20:q13.32	CTSZ	8526	9.26028e-07	6.62251e-06
chr4:q12	KIT	8501	3.18364e-06	2.20982e-05
chr7:q21.2	AKAP9	8510	6.08088e-06	4.10025e-05
chr19:p13.11	KLF2	8530	8.87016e-06	5.81488e-05
chr19:q12	CCNE1	8521	1.07333e-05	6.84611e-05
chr1:p34.2	MYCL	8530	1.53847e-05	9.55471e-05
chr12:q21.1	TBC1D15	8501	1.96742e-05	0.000119054
chr17:q21.33	ITGA3	8520	3.63615e-05	0.000214533
chr6:p22.3	SOX4	8532	4.44633e-05	0.000255935
chr17:q21.1	THRA	8497	6.7994e-05	0.000382062
chr10:q26.13	FGFR2	8503	7.95132e-05	0.000436398
chr7:q21.13	CDK14	8393	0.000100336	0.000538166
chr3:q26.2	SEC62	8522	0.000115175	0.000604026
chr6:p21.2	PIM1	8531	0.000120983	0.000620697
chr12:p13.2	ETV6	8459	0.000139758	0.000701764
chr3:q26.32	PIK3CA	8518	0.000145376	0.000714764
chr4:q13.3	CXCL1	8531	0.000200543	0.000965882
chr11:q14.1	INTS4	8486	0.000204986	0.000967535
chr4:q12	FIP1L1	8505	0.00022565	0.00104418
chr7:q22.1	SMURF1	8519	0.000243335	0.00110437
chr8:p11.23	BRF2	8517	0.00034231	0.00152425
chr9:p24.1	JAK2	8504	0.000399723	0.00174694
chr12:q15	IFNG	8527	0.00044384	0.00190448
chr4:q21.1	NAAA	8529	0.000456671	0.00192454
chr8:q22.3	YWHAZ	8519	0.000578104	0.00235229
chr11:p12	TRAF6	8526	0.00056909	0.00235229
chr9:p22.3	NFIB	8464	0.000625789	0.00250316
chr1:q21.1	CHD1L	8518	0.000673065	0.00264739
chr17:q21.1	CSF3	8527	0.000866344	0.00335176
chr8:q22.1	INTS8	8508	0.00103887	0.00395442
chr8:q22.1	LAPTM4B	8514	0.00125695	0.00470859
chr20:q13.32	RAB22A	8522	0.00156731	0.00577946
chr12:q13.3	DDIT3	8526	0.00159938	0.005807
chr19:p13.12	BRD4	8499	0.00166062	0.00593798
chr7:q31.2	WNT2	8522	0.00225898	0.00795701
chr11:q13.2	KDM2A	8485	0.00244688	0.0084921
chr3:p13	MITF	8502	0.0026027	0.00890198
chr11:q14.1	GAB2	8472	0.00275029	0.00927242
chr3:q26.31	ECT2	8512	0.0031491	0.0104674
chr1:q21.2	BCL9	8520	0.00324021	0.0106207
chr17:q22	RNF43	8504	0.00329839	0.0106633
chr1:q32.1	MDM4	8523	0.00334951	0.0106822
chr11:q22.1	YAP1	8497	0.0034065	0.0107191
chr1:q21.3	SETDB1	8522	0.00345744	0.0107363
chr3:q25.1	WWTR1	8490	0.00381737	0.0117
chr11:q14.1	PAK1	8477	0.00433704	0.0131223
chr19:q13.2	PPP1R14A	8526	0.00439331	0.0131243
chr13:q34	MCF2L	8491	0.00521618	0.0153877
chr11:q14.1	RSF1	8492	0.0065283	0.0188887
chr8:q23.1	EIF3E	8490	0.00671319	0.0188887
chr2:p16.1	REL	8525	0.00657547	0.0188887
chr19:p13.2	JUNB	8531	0.00672311	0.0188887
chr17:q12	RPL23	8532	0.00693195	0.0192464
chr8:q24.21	MYC	8528	0.00808234	0.0221794
chr12:p13.33	FOXM1	8529	0.00845481	0.0227344
chr17:p11.2	COPS3	8521	0.00847724	0.0227344
chr5:p13.3	GOLPH3	8520	0.00920119	0.0243987
chr5:p13.2	IL7R	8526	0.00948789	0.024606
chr17:q23.2	PPM1D	8522	0.00944106	0.024606
chr20:q13.2	SALL4	8529	0.00997106	0.0255779
chr17:q12	LHX1	8529	0.0107104	0.027179
chr9:p21.3	MLLT3	8444	0.0123948	0.0307914
chr19:q13.2	SERTAD1	8531	0.0123323	0.0307914
chr19:q13.2	AKT2	8508	0.0126914	0.0311997
chr12:p13.2	OLR1	8530	0.0129357	0.0314725
chr13:q22.1	KLF5	8514	0.0156847	0.0373997
chr13:q34	IRS2	8527	0.0156888	0.0373997
chr2:p16.1	BCL11A	8505	0.0173656	0.0402732
chr17:q21.2	RARA	8503	0.0174062	0.0402732
chr18:p11.32	TYMS	8525	0.0171512	0.0402732
chr13:q12.2	CDX2	8530	0.0192239	0.044047
chr3:q26.2	PRKCI	8516	0.0214838	0.0487516
chr6:p21.1	DNPH1	8532	0.0247053	0.0555281
chr4:q13.3	CXCL3	8531	0.0273903	0.0604121
chr19:q13.12	SBSN	8531	0.0272464	0.0604121
chr6:q23.2	SGK1	8495	0.0286789	0.0626688
chr6:q16.3	LIN28B	8519	0.0302931	0.0655888
chr4:q13.3	PARM1	8524	0.0317815	0.0681857
chr8:q21.3	RUNX1T1	8519	0.032355	0.0687907
chr9:p24.1	KDM4C	8420	0.0332462	0.0700544
chr6:p24.2	NEDD9	8491	0.033606	0.0701859
chr4:p16.3	FGFR3	8530	0.0351195	0.0727034
chr7:q21.3	TAC1	8530	0.0368007	0.0755215
chr7:q21.3	BAIAP2L1	8516	0.0385689	0.0784677
chr8:p11.23	DDHD2	8492	0.0450223	0.0908142
chr8:q21.2	E2F5	8527	0.0466385	0.0932769
chr7:q21.12	CROT	8524	0.0489898	0.0963466
chr10:q21.2	CDK1	8526	0.0486993	0.0963466
chr5:p12	FGF10	8507	0.0495422	0.0966278
chr6:p21.2	GLO1	8523	0.0517045	0.100018
chr17:q24.1	GNA13	8519	0.0571726	0.109697
chr5:p14.2	PRDM9	8514	0.0679658	0.129354
chr22:q11.21	CRKL	8521	0.0707067	0.133494
chr12:p13.32	FGF6	8524	0.0736358	0.137921
chr20:q13.32	GNAS	8522	0.081586	0.151609
chr19:q13.2	SERTAD3	8529	0.0830214	0.153071
chr4:q13.3	CXCL2	8532	0.0838789	0.153453
chr8:q22.1	CDH17	8510	0.086681	0.157359
chr12:p13.31	NANOG	8532	0.0876342	0.157875
chr3:q28	TP63	8470	0.0941547	0.168337
chr17:p11.2	SREBF1	8520	0.102046	0.181074
chr1:q21.3	MLLT11	8526	0.10876	0.191547
chr8:p11.23	ZNF703	8528	0.115646	0.202166
chr6:p21.1	CDC5L	8517	0.126408	0.216333
chr18:q12.1	DSG3	8522	0.1265	0.216333
chr3:q26.33	SOX2	8531	0.125612	0.216333
chr2:p24.3	MYCN	8531	0.128609	0.218358
chr13:q22.1	DIS3	8520	0.129591	0.218454
chr20:q13.33	EEF1A2	8527	0.132281	0.219847
chr7:q21.2	ERVW-1	8530	0.132225	0.219847
chr3:p25.2	RAF1	8515	0.13509	0.222945
chr8:q21.13	TPD52	8487	0.139307	0.228309
chr3:q26.2	MECOM	8353	0.161445	0.262766
chr3:q26.33	DCUN1D1	8522	0.169895	0.274625
chr17:q23.2	TBX2	8526	0.177069	0.284273
chr18:q11.2	GATA6	8522	0.179968	0.286977
chr18:p11.32	YES1	8510	0.18484	0.292767
chr17:q21.32	IGF2BP1	8519	0.187502	0.295002
chr11:p13	WT1	8512	0.195574	0.304729
chr11:q13.3	FGF3	8523	0.196266	0.304729
chr12:q14.3	HMGA2	8497	0.2121	0.327162
chr6:p21.1	PTK7	8516	0.21544	0.330155
chr9:p23	TYRP1	8526	0.219544	0.332361
chr20:q13.13	SNAI1	8530	0.219696	0.332361
chr3:p25.2	PPARG	8507	0.224569	0.337161
chr3:q29	MUC4	8522	0.225726	0.337161
chr1:p32.1	JUN	8531	0.234519	0.348092
chr20:q13.12	UBE2C	8530	0.238001	0.351052
chr1:q23.3	DUSP12	8529	0.243004	0.356205
chr11:p15.2	RRAS2	8524	0.255359	0.372004
chr19:q13.32	BCL3	8528	0.257895	0.373393
chr8:q24.13	TRIB1	8527	0.267506	0.384948
chr10:q21.2	CCDC6	8499	0.270572	0.387
chr20:q11.21	PLAGL2	8529	0.296767	0.419888
chr6:q23.3	AHI1	8500	0.297124	0.419888
chr11:q22.2	MMP12	8528	0.30085	0.422622
chr8:q13.1	COPS5	8530	0.308428	0.430704
chr8:p23.1	MFHAS1	8509	0.312255	0.433211
chr7:p21.1	MACC1	8515	0.313894	0.433211
chr17:q22	HLF	8509	0.31781	0.436065
chr6:p12.3	ADGRF1	8513	0.321473	0.438541
chr8:q13.3	PRDM14	8527	0.340391	0.46168
chr17:q21.2	CDC6	8522	0.344149	0.464109
chr1:p34.2	YBX1	8527	0.355091	0.473455
chr8:p12	DUSP26	8526	0.353943	0.473455
chr1:q32.1	CNTN2	8526	0.372018	0.493237
chr11:q13.5	EMSY	8505	0.397319	0.520929
chr11:q21	MAML2	8448	0.396321	0.520929
chr6:q23.3	MYB	8517	0.413363	0.538971
chr5:p15.2	TRIO	8455	0.423222	0.542829
chr8:q22.3	BAALC	8513	0.422539	0.542829
chr17:q21.33	NME1	8530	0.418854	0.542829
chr11:q13.2	RBM14	8529	0.434003	0.553647
chr20:q13.31	BMP7	8513	0.448373	0.562852
chr19:q13.2	ACTN4	8497	0.445865	0.562852
chr8:p11.23	LSM1	8511	0.447277	0.562852
chr11:q13.3	FGF4	8526	0.453332	0.566065
chr17:q23.2	INTS2	8517	0.464914	0.574449
chr8:p11.21	GPAT4	8486	0.464217	0.574449
chr3:q26.2	SKIL	8522	0.473284	0.581745
chr20:q13.2	ZNF217	8523	0.479677	0.586548
chr1:p13.2	NRAS	8530	0.488997	0.594862
chr7:q21.3	DLX5	8531	0.50234	0.607361
chr12:p12.1	LDHB	8511	0.504419	0.607361
chr20:q13.12	SLC12A5	8526	0.508417	0.607415
chr14:q21.1	FOXA1	8528	0.510162	0.607415
chr18:q11.2	SS18	8512	0.517332	0.607415
chr1:q23.3	NECTIN4	8528	0.516537	0.607415
chr1:p32.1	TACSTD2	8531	0.516632	0.607415
chr14:q12	FOXG1	8530	0.559199	0.653321
chr17:q21.33	SPAG9	8498	0.57964	0.667132
chr12:p13.1	CDKN1B	8506	0.582327	0.667132
chr11:q13.4	INPPL1	8527	0.574832	0.667132
chr8:p11.22	ADAM9	8487	0.581627	0.667132
chr8:p11.21	KAT6A	8480	0.588288	0.670705
chr6:p22.3	DEK	8525	0.606932	0.686851
chr17:q24.2	PRKCA	8430	0.608271	0.686851
chr9:p24.1	MLANA	8526	0.617706	0.694184
chr6:p22.3	E2F3	8514	0.621225	0.69483
chr20:q13.11	SRSF6	8531	0.666825	0.742314
chr12:p12.3	LMO3	8517	0.711241	0.784656
chr8:q12.1	PLAG1	8515	0.71151	0.784656
chr18:q12.3	SETBP1	8484	0.728993	0.800197
chr8:q12.1	MOS	8530	0.741992	0.810695
chr3:q26.2	EIF5A2	8527	0.781357	0.849771
chr7:q22.1	TRIP6	8531	0.812939	0.876044
chr8:q22.1	MTDH	8504	0.811707	0.876044
chr20:q13.2	CYP24A1	8523	0.833074	0.893661
chr17:p11.2	USP22	8503	0.839787	0.896786
chr3:q26.31	FNDC3B	8436	0.848043	0.897481
chr20:q13.2	AURKA	8521	0.845923	0.897481
chr7:p21.1	TWIST1	8521	0.858923	0.904937
chr17:q22	SRSF1	8530	0.865081	0.907374
chr12:p13.2	STYK1	8524	0.883895	0.923006
chr3:q27.3	BCL6	8519	0.889124	0.923068
chr14:q13.3	NKX2-1	8530	0.891778	0.923068
chr20:q11.22	PIGU	8495	0.935613	0.960223
chr12:p12.3	EPS8	8494	0.935811	0.960223
chr6:q24.1	CCDC28A	8525	0.960268	0.97305
chr6:q12	PTP4A1	8522	0.968679	0.97305
chr15:q26.3	IGF1R	8484	0.967338	0.97305
chr5:p13.2	SKP2	8523	0.962881	0.97305
chr5:p15.2	CTNND2	8380	0.968927	0.97305
chr6:p21.1	CUL7	8531	0.997109	0.997109
