# Supplementary material for: Machine learning-based extrachromosomal DNA identification in large-scale cohorts reveals its clinical implications in cancer
Source: Nat Commun. 2024 Feb 19;15:1515. doi: 10.1038/s41467-024-45479-6 (PMC10876971; doi:10.1038/s41467-024-45479-6)
Supplement: Supplementary file 7 — Supplementary Data 4 [file 41467_2024_45479_MOESM7_ESM.xlsx]

## Sheet: Sheet1
Supplementary Data file 4. Mutational signature enrichment analysis results for six genomic subtypes in the SYSUCC CRC cohort.
grp_var	enrich_var	grp1	grp2	grp1_size	grp1_pos_measure	grp2_size	grp2_pos_measure	measure_observed	p_value (two-sided)	method	fdr	Foldchange
cluster2	SBS1	CIN-Mild	Rest	71	21.1685	918	58.1273	0.364174	0.0403229	wilcox.test	0.0784842	0.364174
cluster2	SBS1	Non-Circ	Rest	180	24.4472	809	62.3774	0.391923	0.169908	wilcox.test	0.203889	0.391923
cluster2	SBS1	CIN-HR|Circ	Rest	279	26.4703	710	66.8713	0.395839	0.220106	wilcox.test	0.220106	0.395839
cluster2	SBS1	CN-Quiet	Rest	338	27.2549	651	70.1255	0.388659	3.57081e-06	wilcox.test	1.07124e-05	0.388659
cluster2	SBS1	CIN-HR&Circ	Rest	49	29.3977	940	56.8333	0.517262	0.0523228	wilcox.test	0.0784842	0.517262
cluster2	SBS1	HM	Rest	72	429.479	917	26.1083	16.4499	7.18836e-39	wilcox.test	4.31301e-38	16.4499
cluster2	SBS10a	CIN-Mild	Rest	71	0.378815	918	51.5142	0.00735361	0.355762	wilcox.test	0.533643	0.00735361
cluster2	SBS10a	Non-Circ	Rest	180	0.371806	809	58.4054	0.00636594	0.240481	wilcox.test	0.480962	0.00636594
cluster2	SBS10a	CIN-HR|Circ	Rest	279	0.337158	710	66.5111	0.0050692	0.50909	wilcox.test	0.610908	0.0050692
cluster2	SBS10a	CN-Quiet	Rest	338	0.678095	651	72.3314	0.00937483	0.00235906	wilcox.test	0.00707719	0.00937483
cluster2	SBS10a	CIN-HR&Circ	Rest	49	0.346329	940	50.3191	0.00688265	0.990762	wilcox.test	0.990762	0.00688265
cluster2	SBS10a	HM	Rest	72	651.151	917	0.473341	1375.65	0.000354627	wilcox.test	0.00212776	1375.65
cluster2	SBS10b	CIN-Mild	Rest	71	2.5087	918	72.4991	0.0346032	0.842827	wilcox.test	0.842827	0.0346032
cluster2	SBS10b	Non-Circ	Rest	180	2.65576	809	81.8964	0.0324283	0.152186	wilcox.test	0.228279	0.0324283
cluster2	SBS10b	CIN-HR|Circ	Rest	279	3.15889	710	92.7478	0.034059	0.252978	wilcox.test	0.303574	0.034059
cluster2	SBS10b	CN-Quiet	Rest	338	3.67239	651	100.601	0.0365046	3.31469e-05	wilcox.test	9.94406e-05	0.0365046
cluster2	SBS10b	CIN-HR&Circ	Rest	49	5.03487	940	70.7293	0.0711851	0.0124937	wilcox.test	0.0249874	0.0711851
cluster2	SBS10b	HM	Rest	72	884.817	917	3.2993	268.183	5.32907e-08	wilcox.test	3.19744e-07	268.183
cluster2	SBS13	CIN-Mild	Rest	71	0.455619	918	0.605296	0.752721	0.889866	wilcox.test	0.889866	0.752721
cluster2	SBS13	Non-Circ	Rest	180	0.64894	809	0.58245	1.11416	0.0351797	wilcox.test	0.0422156	1.11416
cluster2	SBS13	CIN-HR|Circ	Rest	279	0.891605	710	0.477821	1.86598	5.3686e-05	wilcox.test	0.000161058	1.86598
cluster2	SBS13	CN-Quiet	Rest	338	0.403804	651	0.693587	0.582197	9.93706e-05	wilcox.test	0.000198741	0.582197
cluster2	SBS13	CIN-HR&Circ	Rest	49	1.09406	940	0.568513	1.92443	0.00610757	wilcox.test	0.00916135	1.92443
cluster2	SBS13	HM	Rest	72	0	917	0.641233	0	5.12079e-08	wilcox.test	3.07247e-07	0
cluster2	SBS14	CIN-Mild	Rest	71	0.0618836	918	5.67372	0.0109071	0.0216676	wilcox.test	0.0325014	0.0109071
cluster2	SBS14	Non-Circ	Rest	180	0.105841	809	6.42005	0.0164861	0.0171324	wilcox.test	0.0325014	0.0164861
cluster2	SBS14	CIN-HR|Circ	Rest	279	0.0654925	710	7.31633	0.00895154	0.00479816	wilcox.test	0.0143945	0.00895154
cluster2	SBS14	CN-Quiet	Rest	338	0.336923	651	7.83255	0.0430158	0.496898	wilcox.test	0.496898	0.0430158
cluster2	SBS14	CIN-HR&Circ	Rest	49	0.0333012	940	5.54387	0.00600686	0.0826971	wilcox.test	0.0992366	0.00600686
cluster2	SBS14	HM	Rest	72	70.2172	917	0.171461	409.524	6.20266e-41	wilcox.test	3.7216e-40	409.524
cluster2	SBS15	CIN-Mild	Rest	71	10.5725	918	63.6402	0.16613	0.649022	wilcox.test	0.649022	0.16613
cluster2	SBS15	Non-Circ	Rest	180	10.8197	809	70.7352	0.15296	0.000804084	wilcox.test	0.00160817	0.15296
cluster2	SBS15	CIN-HR|Circ	Rest	279	12.8852	710	78.278	0.164609	0.124581	wilcox.test	0.156662	0.164609
cluster2	SBS15	CN-Quiet	Rest	338	19.6244	651	80.7055	0.243161	6.10296e-05	wilcox.test	0.000183089	0.243161
cluster2	SBS15	CIN-HR&Circ	Rest	49	15.809	940	62.1252	0.25447	0.130552	wilcox.test	0.156662	0.25447
cluster2	SBS15	HM	Rest	72	631.549	917	14.941	42.2696	1.98916e-45	wilcox.test	1.1935e-44	42.2696
cluster2	SBS16	CIN-Mild	Rest	71	0.124799	918	0.1635	0.763296	0.913868	wilcox.test	0.991752	0.763296
cluster2	SBS16	Non-Circ	Rest	180	0.164513	809	0.159878	1.02899	0.991752	wilcox.test	0.991752	1.02899
cluster2	SBS16	CIN-HR|Circ	Rest	279	0.150234	710	0.164843	0.911376	0.913257	wilcox.test	0.991752	0.911376
cluster2	SBS16	CN-Quiet	Rest	338	0.116163	651	0.183856	0.631814	0.520801	wilcox.test	0.991752	0.631814
cluster2	SBS16	CIN-HR&Circ	Rest	49	0.802086	940	0.127289	6.30131	0.281857	wilcox.test	0.845572	6.30131
cluster2	SBS16	HM	Rest	72	0	917	0.173341	0	0.01863	wilcox.test	0.11178	0
cluster2	SBS17a	CIN-Mild	Rest	71	0.220562	918	0.852745	0.258649	0.128102	wilcox.test	0.384307	0.258649
cluster2	SBS17a	Non-Circ	Rest	180	0.52283	809	0.870668	0.600493	0.960464	wilcox.test	0.983289	0.600493
cluster2	SBS17a	CIN-HR|Circ	Rest	279	0.650199	710	0.869119	0.748114	0.983289	wilcox.test	0.983289	0.748114
cluster2	SBS17a	CN-Quiet	Rest	338	0.660203	651	0.883766	0.747034	0.675051	wilcox.test	0.983289	0.747034
cluster2	SBS17a	CIN-HR&Circ	Rest	49	0.706216	940	0.812633	0.869046	0.0135041	wilcox.test	0.0810249	0.869046
cluster2	SBS17a	HM	Rest	72	3.466	917	0.598613	5.79005	0.917531	wilcox.test	0.983289	5.79005
cluster2	SBS17b	CIN-Mild	Rest	71	0.2046	918	4.13829	0.0494408	0.156835	wilcox.test	0.313671	0.0494408
cluster2	SBS17b	Non-Circ	Rest	180	0.800541	809	4.5357	0.176498	0.395534	wilcox.test	0.518996	0.176498
cluster2	SBS17b	CIN-HR|Circ	Rest	279	1.03592	710	4.96403	0.208685	0.432497	wilcox.test	0.518996	0.208685
cluster2	SBS17b	CN-Quiet	Rest	338	0.675831	651	5.50699	0.122722	0.00922317	wilcox.test	0.0276695	0.122722
cluster2	SBS17b	CIN-HR&Circ	Rest	49	0.370013	940	4.03761	0.0916417	0.562009	wilcox.test	0.562009	0.0916417
cluster2	SBS17b	HM	Rest	72	43.3232	917	0.757041	57.2271	5.87277e-11	wilcox.test	3.52366e-10	57.2271
cluster2	SBS18	CIN-Mild	Rest	71	0.595529	918	0.201664	2.95307	0.244788	wilcox.test	0.367182	2.95307
cluster2	SBS18	Non-Circ	Rest	180	0.120486	809	0.254293	0.473807	0.414444	wilcox.test	0.414444	0.473807
cluster2	SBS18	CIN-HR|Circ	Rest	279	0.105342	710	0.278901	0.377705	0.388065	wilcox.test	0.414444	0.377705
cluster2	SBS18	CN-Quiet	Rest	338	0.320829	651	0.18275	1.75556	0.200023	wilcox.test	0.367182	1.75556
cluster2	SBS18	CIN-HR&Circ	Rest	49	0.522645	940	0.214682	2.43451	0.183369	wilcox.test	0.367182	2.43451
cluster2	SBS18	HM	Rest	72	0	917	0.247994	0	0.0575308	wilcox.test	0.345185	0
cluster2	SBS19	CIN-Mild	Rest	71	0.260959	918	0.37012	0.705065	0.182032	wilcox.test	0.218439	0.705065
cluster2	SBS19	Non-Circ	Rest	180	0.403708	809	0.353066	1.14343	0.0775406	wilcox.test	0.149813	1.14343
cluster2	SBS19	CIN-HR|Circ	Rest	279	0.421087	710	0.339176	1.2415	0.883677	wilcox.test	0.883677	1.2415
cluster2	SBS19	CN-Quiet	Rest	338	0.13785	651	0.478809	0.287901	0.099875	wilcox.test	0.149813	0.287901
cluster2	SBS19	CIN-HR&Circ	Rest	49	2.10257	940	0.271566	7.74241	0.0503146	wilcox.test	0.149813	7.74241
cluster2	SBS19	HM	Rest	72	0	917	0.390729	0	0.00461785	wilcox.test	0.0277071	0
cluster2	SBS2	CIN-Mild	Rest	71	0.235983	918	0.489289	0.482297	0.562505	wilcox.test	0.675006	0.482297
cluster2	SBS2	Non-Circ	Rest	180	0.294489	809	0.510401	0.576976	0.549934	wilcox.test	0.675006	0.576976
cluster2	SBS2	CIN-HR|Circ	Rest	279	0.855448	710	0.320073	2.67266	0.0219027	wilcox.test	0.0644378	2.67266
cluster2	SBS2	CN-Quiet	Rest	338	0.296238	651	0.561895	0.527211	0.940636	wilcox.test	0.940636	0.527211
cluster2	SBS2	CIN-HR&Circ	Rest	49	1.04006	940	0.441446	2.35602	0.0322189	wilcox.test	0.0644378	2.35602
cluster2	SBS2	HM	Rest	72	0.0888661	917	0.501116	0.177336	9.35319e-06	wilcox.test	5.61191e-05	0.177336
cluster2	SBS20	CIN-Mild	Rest	71	0.0470985	918	5.8992	0.00798389	0.0126555	wilcox.test	0.025311	0.00798389
cluster2	SBS20	Non-Circ	Rest	180	0.11869	809	6.67174	0.0177899	0.0216234	wilcox.test	0.032435	0.0177899
cluster2	SBS20	CIN-HR|Circ	Rest	279	0.321909	710	7.50562	0.042889	0.0016527	wilcox.test	0.00495809	0.042889
cluster2	SBS20	CN-Quiet	Rest	338	1.663	651	7.46039	0.222911	0.660404	wilcox.test	0.660404	0.222911
cluster2	SBS20	CIN-HR&Circ	Rest	49	0.0827614	940	5.76037	0.0143674	0.581198	wilcox.test	0.660404	0.0143674
cluster2	SBS20	HM	Rest	72	65.8074	917	0.742279	88.656	2.03266e-36	wilcox.test	1.2196e-35	88.656
cluster2	SBS21	CIN-Mild	Rest	71	0.0792425	918	4.46106	0.0177632	0.262231	wilcox.test	0.262231	0.0177632
cluster2	SBS21	Non-Circ	Rest	180	0.413057	809	4.97716	0.0829904	0.0909589	wilcox.test	0.175157	0.0829904
cluster2	SBS21	CIN-HR|Circ	Rest	279	0.161136	710	5.71256	0.0282073	0.116771	wilcox.test	0.175157	0.0282073
cluster2	SBS21	CN-Quiet	Rest	338	0.833711	651	5.86648	0.142114	0.0898778	wilcox.test	0.175157	0.142114
cluster2	SBS21	CIN-HR&Circ	Rest	49	0.0567583	940	4.35967	0.0130189	0.20668	wilcox.test	0.248016	0.0130189
cluster2	SBS21	HM	Rest	72	51.269	917	0.446575	114.805	9.25631e-26	wilcox.test	5.55379e-25	114.805
cluster2	SBS22	CIN-Mild	Rest	71	0.165483	918	0.315998	0.523685	0.899757	wilcox.test	0.899757	0.523685
cluster2	SBS22	Non-Circ	Rest	180	0.203655	809	0.327784	0.621309	0.878258	wilcox.test	0.899757	0.621309
cluster2	SBS22	CIN-HR|Circ	Rest	279	0.472919	710	0.239283	1.9764	0.0243839	wilcox.test	0.0365758	1.9764
cluster2	SBS22	CN-Quiet	Rest	338	0.141822	651	0.390014	0.363632	0.00787267	wilcox.test	0.0234517	0.363632
cluster2	SBS22	CIN-HR&Circ	Rest	49	0.941689	940	0.272013	3.46192	5.45706e-05	wilcox.test	0.000327423	3.46192
cluster2	SBS22	HM	Rest	72	0.380626	917	0.299269	1.27185	0.0117259	wilcox.test	0.0234517	1.27185
cluster2	SBS24	CIN-Mild	Rest	71	0.416118	918	0.175663	2.36884	0.736945	wilcox.test	0.736945	2.36884
cluster2	SBS24	Non-Circ	Rest	180	0.210191	809	0.189084	1.11162	0.184169	wilcox.test	0.276253	1.11162
cluster2	SBS24	CIN-HR|Circ	Rest	279	0.253702	710	0.169043	1.50081	0.378443	wilcox.test	0.454132	1.50081
cluster2	SBS24	CN-Quiet	Rest	338	0.0751712	651	0.254064	0.295876	0.0234663	wilcox.test	0.0703988	0.295876
cluster2	SBS24	CIN-HR&Circ	Rest	49	0.555794	940	0.17401	3.19403	0.000293505	wilcox.test	0.00176103	3.19403
cluster2	SBS24	HM	Rest	72	0	917	0.208073	0	0.0401489	wilcox.test	0.0802977	0
cluster2	SBS28	CIN-Mild	Rest	71	0.0744946	918	7.47612	0.00996434	0.599665	wilcox.test	0.719598	0.00996434
cluster2	SBS28	Non-Circ	Rest	180	0.0657066	809	8.47533	0.00775269	0.804106	wilcox.test	0.804106	0.00775269
cluster2	SBS28	CIN-HR|Circ	Rest	279	0.114536	710	9.62875	0.0118952	0.35025	wilcox.test	0.712504	0.0118952
cluster2	SBS28	CN-Quiet	Rest	338	0.0743044	651	10.5119	0.00706859	0.356252	wilcox.test	0.712504	0.00706859
cluster2	SBS28	CIN-HR&Circ	Rest	49	0.0393171	940	7.30473	0.00538242	0.581904	wilcox.test	0.719598	0.00538242
cluster2	SBS28	HM	Rest	72	94.3369	917	0.0830024	1136.56	0.000306456	wilcox.test	0.00183873	1136.56
cluster2	SBS29	CIN-Mild	Rest	71	0.244034	918	0.159105	1.53379	0.736096	wilcox.test	0.857346	1.53379
cluster2	SBS29	Non-Circ	Rest	180	0.146634	809	0.169333	0.86595	0.78261	wilcox.test	0.857346	0.86595
cluster2	SBS29	CIN-HR|Circ	Rest	279	0.171247	710	0.162826	1.05172	0.606484	wilcox.test	0.857346	1.05172
cluster2	SBS29	CN-Quiet	Rest	338	0.201795	651	0.146203	1.38024	0.857346	wilcox.test	0.857346	1.38024
cluster2	SBS29	CIN-HR&Circ	Rest	49	0.0750894	940	0.169899	0.441965	0.365515	wilcox.test	0.857346	0.441965
cluster2	SBS29	HM	Rest	72	0	917	0.178173	0	0.0401489	wilcox.test	0.240893	0
cluster2	SBS30	CIN-Mild	Rest	71	0.0202134	918	0.145152	0.139257	0.500969	wilcox.test	0.500969	0.139257
cluster2	SBS30	Non-Circ	Rest	180	0.129706	809	0.137623	0.94247	0.244283	wilcox.test	0.29314	0.94247
cluster2	SBS30	CIN-HR|Circ	Rest	279	0.109946	710	0.146492	0.750523	0.241775	wilcox.test	0.29314	0.750523
cluster2	SBS30	CN-Quiet	Rest	338	0.0195707	651	0.196727	0.0994814	0.013517	wilcox.test	0.040551	0.0994814
cluster2	SBS30	CIN-HR&Circ	Rest	49	1.48188	940	0.066034	22.4412	0.00059784	wilcox.test	0.00358704	22.4412
cluster2	SBS30	HM	Rest	72	0	917	0.146875	0	0.148101	wilcox.test	0.29314	0
cluster2	SBS31	CIN-Mild	Rest	71	0.251099	918	0.276698	0.907485	0.874453	wilcox.test	0.874453	0.907485
cluster2	SBS31	Non-Circ	Rest	180	0.33911	809	0.260565	1.30144	0.0462484	wilcox.test	0.0924967	1.30144
cluster2	SBS31	CIN-HR|Circ	Rest	279	0.291094	710	0.268481	1.08423	0.0366433	wilcox.test	0.0924967	1.08423
cluster2	SBS31	CN-Quiet	Rest	338	0.165864	651	0.331451	0.500419	0.466715	wilcox.test	0.560058	0.500419
cluster2	SBS31	CIN-HR&Circ	Rest	49	0.870732	940	0.243799	3.57152	0.00497453	wilcox.test	0.0298472	3.57152
cluster2	SBS31	HM	Rest	72	0.180912	917	0.282237	0.640994	0.0666765	wilcox.test	0.100015	0.640994
cluster2	SBS32	CIN-Mild	Rest	71	0.0307942	918	0.239211	0.128732	0.738344	wilcox.test	0.784076	0.128732
cluster2	SBS32	Non-Circ	Rest	180	0.100074	809	0.251877	0.397313	0.329644	wilcox.test	0.494466	0.397313
cluster2	SBS32	CIN-HR|Circ	Rest	279	0.504354	710	0.114179	4.41721	0.32708	wilcox.test	0.494466	4.41721
cluster2	SBS32	CN-Quiet	Rest	338	0.0517416	651	0.313815	0.164879	0.784076	wilcox.test	0.784076	0.164879
cluster2	SBS32	CIN-HR&Circ	Rest	49	0.885284	940	0.189791	4.66453	0.0586292	wilcox.test	0.290227	4.66453
cluster2	SBS32	HM	Rest	72	0	917	0.241856	0	0.0967424	wilcox.test	0.290227	0
cluster2	SBS39	CIN-Mild	Rest	71	0.066846	918	0.287574	0.232448	0.627444	wilcox.test	0.627444	0.232448
cluster2	SBS39	Non-Circ	Rest	180	0.200438	809	0.28759	0.696955	0.578836	wilcox.test	0.627444	0.696955
cluster2	SBS39	CIN-HR|Circ	Rest	279	0.421902	710	0.212716	1.9834	0.0674505	wilcox.test	0.404703	1.9834
cluster2	SBS39	CN-Quiet	Rest	338	0.326047	651	0.243526	1.33886	0.484158	wilcox.test	0.627444	1.33886
cluster2	SBS39	CIN-HR&Circ	Rest	49	0	940	0.285893	0	0.279536	wilcox.test	0.559072	0
cluster2	SBS39	HM	Rest	72	0	917	0.293064	0	0.18433	wilcox.test	0.552991	0
cluster2	SBS6	CIN-Mild	Rest	71	3.4169	918	15.4518	0.221133	0.109464	wilcox.test	0.218929	0.221133
cluster2	SBS6	Non-Circ	Rest	180	3.5503	809	17.0437	0.208306	0.708916	wilcox.test	0.850699	0.208306
cluster2	SBS6	CIN-HR|Circ	Rest	279	5.5984	710	18.1203	0.308957	0.598796	wilcox.test	0.850699	0.308957
cluster2	SBS6	CN-Quiet	Rest	338	6.24374	651	18.9201	0.330005	0.051845	wilcox.test	0.155535	0.330005
cluster2	SBS6	CIN-HR&Circ	Rest	49	4.93232	940	15.0912	0.326835	0.857907	wilcox.test	0.857907	0.326835
cluster2	SBS6	HM	Rest	72	133.774	917	5.22974	25.5794	1.07024e-10	wilcox.test	6.42143e-10	25.5794
cluster2	SBS7a	CIN-Mild	Rest	71	0.0609764	918	0.276665	0.220398	0.0822493	wilcox.test	0.164499	0.220398
cluster2	SBS7a	Non-Circ	Rest	180	0.213667	809	0.271752	0.786256	0.906077	wilcox.test	0.906077	0.786256
cluster2	SBS7a	CIN-HR|Circ	Rest	279	0.355248	710	0.224216	1.5844	0.140187	wilcox.test	0.210281	1.5844
cluster2	SBS7a	CN-Quiet	Rest	338	0.224814	651	0.280062	0.802727	0.905478	wilcox.test	0.906077	0.802727
cluster2	SBS7a	CIN-HR&Circ	Rest	49	0.824837	940	0.231798	3.55842	0.000294492	wilcox.test	0.00162434	3.55842
cluster2	SBS7a	HM	Rest	72	0	917	0.281688	0	0.000541448	wilcox.test	0.00162434	0
cluster2	SBS7b	CIN-Mild	Rest	71	0.425675	918	0.660249	0.644719	0.393093	wilcox.test	0.595772	0.644719
cluster2	SBS7b	Non-Circ	Rest	180	0.343989	809	0.710029	0.484472	0.397181	wilcox.test	0.595772	0.484472
cluster2	SBS7b	CIN-HR|Circ	Rest	279	0.723773	710	0.611829	1.18297	0.832775	wilcox.test	0.995084	1.18297
cluster2	SBS7b	CN-Quiet	Rest	338	0.240205	651	0.852753	0.281682	0.0236926	wilcox.test	0.0710778	0.281682
cluster2	SBS7b	CIN-HR&Circ	Rest	49	1.07975	940	0.620663	1.73968	5.71761e-05	wilcox.test	0.000343057	1.73968
cluster2	SBS7b	HM	Rest	72	2.89112	917	0.466926	6.19183	0.995084	wilcox.test	0.995084	6.19183
cluster2	SBS7d	CIN-Mild	Rest	71	0.169981	918	0.293068	0.580006	0.757656	wilcox.test	0.977804	0.580006
cluster2	SBS7d	Non-Circ	Rest	180	0.230778	809	0.296125	0.779326	0.00444817	wilcox.test	0.026689	0.779326
cluster2	SBS7d	CIN-HR|Circ	Rest	279	0.167655	710	0.330041	0.507981	0.055083	wilcox.test	0.165249	0.507981
cluster2	SBS7d	CN-Quiet	Rest	338	0.110541	651	0.374412	0.295238	0.822767	wilcox.test	0.977804	0.295238
cluster2	SBS7d	CIN-HR&Circ	Rest	49	0.120194	940	0.292783	0.410524	0.977804	wilcox.test	0.977804	0.410524
cluster2	SBS7d	HM	Rest	72	1.90928	917	0.156638	12.1892	0.438097	wilcox.test	0.876194	12.1892
cluster2	SBS84	CIN-Mild	Rest	71	0.00517111	918	0.285963	0.0180832	0.783536	wilcox.test	0.921272	0.0180832
cluster2	SBS84	Non-Circ	Rest	180	0.0919218	809	0.304493	0.301885	0.860048	wilcox.test	0.921272	0.301885
cluster2	SBS84	CIN-HR|Circ	Rest	279	0.684263	710	0.101368	6.75027	0.297833	wilcox.test	0.921272	6.75027
cluster2	SBS84	CN-Quiet	Rest	338	0.0125646	651	0.397287	0.031626	0.921272	wilcox.test	0.921272	0.031626
cluster2	SBS84	CIN-HR&Circ	Rest	49	0	940	0.279661	0	0.329095	wilcox.test	0.921272	0
cluster2	SBS84	HM	Rest	72	0.705716	917	0.231264	3.05156	0.78774	wilcox.test	0.921272	3.05156
cluster2	SBS86	CIN-Mild	Rest	71	0.0800552	918	0.407124	0.196636	0.456612	wilcox.test	0.456612	0.196636
cluster2	SBS86	Non-Circ	Rest	180	0.45102	809	0.368653	1.22343	0.19006	wilcox.test	0.228072	1.22343
cluster2	SBS86	CIN-HR|Circ	Rest	279	0.570254	710	0.310313	1.83767	0.0446572	wilcox.test	0.0669858	1.83767
cluster2	SBS86	CN-Quiet	Rest	338	0.214918	651	0.471246	0.456063	0.0168413	wilcox.test	0.0336826	0.456063
cluster2	SBS86	CIN-HR&Circ	Rest	49	0.707245	940	0.366775	1.92828	0.00657581	wilcox.test	0.028727	1.92828
cluster2	SBS86	HM	Rest	72	0.363303	917	0.385241	0.943055	0.00957568	wilcox.test	0.028727	0.943055
cluster2	SBS87	CIN-Mild	Rest	71	6.33051	918	16.5475	0.382567	0.0151165	wilcox.test	0.0302331	0.382567
cluster2	SBS87	Non-Circ	Rest	180	10.2319	809	17.056	0.599902	0.436887	wilcox.test	0.524265	0.599902
cluster2	SBS87	CIN-HR|Circ	Rest	279	10.8556	710	17.7624	0.611157	0.397232	wilcox.test	0.524265	0.611157
cluster2	SBS87	CN-Quiet	Rest	338	8.69175	651	19.5119	0.445459	0.000173666	wilcox.test	0.000520999	0.445459
cluster2	SBS87	CIN-HR&Circ	Rest	49	12.9809	940	15.9617	0.813255	0.710716	wilcox.test	0.710716	0.813255
cluster2	SBS87	HM	Rest	72	93.6978	917	9.69881	9.66075	2.3445e-10	wilcox.test	1.4067e-09	9.66075
cluster2	CN1	CIN-Mild	Rest	71	16.9674	918	16.4835	1.02936	0.52747	wilcox.test	0.52747	1.02936
cluster2	CN1	Non-Circ	Rest	180	5.5579	809	18.9568	0.293187	6.36374e-32	wilcox.test	1.90912e-31	0.293187
cluster2	CN1	CIN-HR|Circ	Rest	279	13.9141	710	17.5415	0.793212	0.000119551	wilcox.test	0.000143461	0.793212
cluster2	CN1	CN-Quiet	Rest	338	23.8569	651	12.7079	1.87733	2.70113e-35	wilcox.test	1.62068e-34	1.87733
cluster2	CN1	CIN-HR&Circ	Rest	49	8.53394	940	16.9344	0.503941	1.95e-05	wilcox.test	2.92501e-05	0.503941
cluster2	CN1	HM	Rest	72	24.5493	917	15.8876	1.54518	1.27272e-08	wilcox.test	2.54544e-08	1.54518
cluster2	CN2	CIN-Mild	Rest	71	13.1782	918	12.8812	1.02306	0.0306931	wilcox.test	0.0315783	1.02306
cluster2	CN2	Non-Circ	Rest	180	24.6082	809	10.298	2.38961	5.89264e-28	wilcox.test	3.53558e-27	2.38961
cluster2	CN2	CIN-HR|Circ	Rest	279	14.5356	710	12.2608	1.18554	0.0300702	wilcox.test	0.0315783	1.18554
cluster2	CN2	CN-Quiet	Rest	338	6.00045	651	16.486	0.363972	8.02611e-27	wilcox.test	2.40783e-26	0.363972
cluster2	CN2	CIN-HR&Circ	Rest	49	15.0988	940	12.788	1.1807	0.0315783	wilcox.test	0.0315783	1.1807
cluster2	CN2	HM	Rest	72	7.94461	917	13.2918	0.597709	1.05879e-05	wilcox.test	2.11757e-05	0.597709
cluster2	CN3	CIN-Mild	Rest	71	1.57543	918	5.58033	0.282319	0.0663452	wilcox.test	0.0796143	0.282319
cluster2	CN3	Non-Circ	Rest	180	6.74196	809	4.97039	1.35642	2.30657e-05	wilcox.test	4.61314e-05	1.35642
cluster2	CN3	CIN-HR|Circ	Rest	279	7.09476	710	4.58473	1.54748	0.000325479	wilcox.test	0.000488218	1.54748
cluster2	CN3	CN-Quiet	Rest	338	3.04888	651	6.45787	0.472119	4.75268e-13	wilcox.test	2.85161e-12	0.472119
cluster2	CN3	CIN-HR&Circ	Rest	49	13.5329	940	4.86328	2.78267	1.35851e-06	wilcox.test	4.07554e-06	2.78267
cluster2	CN3	HM	Rest	72	3.2794	917	5.45091	0.601625	0.128562	wilcox.test	0.128562	0.601625
cluster2	CN4	CIN-Mild	Rest	71	2.30056	918	5.54784	0.414677	0.821714	wilcox.test	0.978293	0.414677
cluster2	CN4	Non-Circ	Rest	180	9.21229	809	4.44752	2.07133	0.0121923	wilcox.test	0.0182885	2.07133
cluster2	CN4	CIN-HR|Circ	Rest	279	6.204	710	4.96526	1.24948	0.00118718	wilcox.test	0.00237436	1.24948
cluster2	CN4	CN-Quiet	Rest	338	1.91058	651	7.08215	0.269774	3.83218e-12	wilcox.test	2.29931e-11	0.269774
cluster2	CN4	CIN-HR&Circ	Rest	49	18.095	940	4.64851	3.89265	0.000170156	wilcox.test	0.000510468	3.89265
cluster2	CN4	HM	Rest	72	2.37991	917	5.54515	0.429188	0.978293	wilcox.test	0.978293	0.429188
cluster2	CN5	CIN-Mild	Rest	71	1.63986	918	1.69074	0.969907	0.613055	wilcox.test	0.669645	0.969907
cluster2	CN5	Non-Circ	Rest	180	2.59089	809	1.48599	1.74354	0.669645	wilcox.test	0.669645	1.74354
cluster2	CN5	CIN-HR|Circ	Rest	279	1.83131	710	1.63041	1.12322	0.0801767	wilcox.test	0.48106	1.12322
cluster2	CN5	CN-Quiet	Rest	338	1.31045	651	1.88263	0.696073	0.322519	wilcox.test	0.669645	0.696073
cluster2	CN5	CIN-HR&Circ	Rest	49	1.25053	940	1.70984	0.731372	0.505251	wilcox.test	0.669645	0.731372
cluster2	CN5	HM	Rest	72	0.980469	917	1.74257	0.562658	0.519246	wilcox.test	0.669645	0.562658
cluster2	CN6	CIN-Mild	Rest	71	0.644079	918	1.96181	0.328308	0.665264	wilcox.test	0.791151	0.328308
cluster2	CN6	Non-Circ	Rest	180	2.88779	809	1.64014	1.7607	1.912e-06	wilcox.test	5.73599e-06	1.7607
cluster2	CN6	CIN-HR|Circ	Rest	279	3.62645	710	1.17591	3.08395	0.0316351	wilcox.test	0.0632702	3.08395
cluster2	CN6	CN-Quiet	Rest	338	0.288154	651	2.68707	0.107237	9.89585e-08	wilcox.test	5.93751e-07	0.107237
cluster2	CN6	CIN-HR&Circ	Rest	49	1.89196	940	1.86593	1.01395	0.791151	wilcox.test	0.791151	1.01395
cluster2	CN6	HM	Rest	72	1.10087	917	1.92739	0.571171	0.0855838	wilcox.test	0.128376	0.571171
cluster2	CN7	CIN-Mild	Rest	71	0.07598	918	0.747318	0.10167	0.0293349	wilcox.test	0.0352019	0.10167
cluster2	CN7	Non-Circ	Rest	180	1.38414	809	0.54671	2.53176	5.12601e-09	wilcox.test	1.5378e-08	2.53176
cluster2	CN7	CIN-HR|Circ	Rest	279	1.08319	710	0.548201	1.9759	2.59584e-07	wilcox.test	5.19168e-07	1.9759
cluster2	CN7	CN-Quiet	Rest	338	0.0372459	651	1.04277	0.0357182	3.06096e-14	wilcox.test	1.83658e-13	0.0357182
cluster2	CN7	CIN-HR&Circ	Rest	49	2.29447	940	0.615962	3.72502	0.12224	wilcox.test	0.12224	3.72502
cluster2	CN7	HM	Rest	72	0.13424	917	0.743476	0.180557	0.0042562	wilcox.test	0.0063843	0.180557
cluster2	CN8	CIN-Mild	Rest	71	0.0838776	918	3.07555	0.0272724	0.000233969	wilcox.test	0.000350953	0.0272724
cluster2	CN8	Non-Circ	Rest	180	2.80782	809	2.87256	0.977462	0.705962	wilcox.test	0.705962	0.977462
cluster2	CN8	CIN-HR|Circ	Rest	279	3.68095	710	2.53848	1.45006	9.27419e-11	wilcox.test	1.85484e-10	1.45006
cluster2	CN8	CN-Quiet	Rest	338	0.354037	651	4.16228	0.0850586	1.003e-12	wilcox.test	3.009e-12	0.0850586
cluster2	CN8	CIN-HR&Circ	Rest	49	20.741	940	1.92872	10.7538	5.55474e-20	wilcox.test	3.33284e-19	10.7538
cluster2	CN8	HM	Rest	72	2.15258	917	2.91638	0.738098	0.102453	wilcox.test	0.122944	0.738098
cluster2	CN9	CIN-Mild	Rest	71	21.7108	918	31.1093	0.697888	0.0409944	wilcox.test	0.0491932	0.697888
cluster2	CN9	Non-Circ	Rest	180	23.101	809	32.0663	0.720416	0.00399688	wilcox.test	0.00799376	0.720416
cluster2	CN9	CIN-HR|Circ	Rest	279	36.3826	710	28.0972	1.29488	0.00158571	wilcox.test	0.00475713	1.29488
cluster2	CN9	CN-Quiet	Rest	338	27.4192	651	32.0002	0.856845	0.00835432	wilcox.test	0.0125315	0.856845
cluster2	CN9	CIN-HR&Circ	Rest	49	66.6427	940	28.5471	2.33448	0.000216527	wilcox.test	0.00129916	2.33448
cluster2	CN9	HM	Rest	72	23.8361	917	30.9527	0.770084	0.133258	wilcox.test	0.133258	0.770084
cluster2	CN10	CIN-Mild	Rest	71	0.145789	918	2.59328	0.0562181	0.243868	wilcox.test	0.243868	0.0562181
cluster2	CN10	Non-Circ	Rest	180	1.7373	809	2.56893	0.676275	0.000577416	wilcox.test	0.00115483	0.676275
cluster2	CN10	CIN-HR|Circ	Rest	279	4.51273	710	1.59427	2.8306	0.00219031	wilcox.test	0.00328546	2.8306
cluster2	CN10	CN-Quiet	Rest	338	0.117275	651	3.61189	0.032469	1.7762e-08	wilcox.test	1.06572e-07	0.032469
cluster2	CN10	CIN-HR&Circ	Rest	49	14.9767	940	1.76289	8.49553	5.34096e-05	wilcox.test	0.000160229	8.49553
cluster2	CN10	HM	Rest	72	0.491181	917	2.56883	0.191208	0.0186902	wilcox.test	0.0224282	0.191208
cluster2	CN11	CIN-Mild	Rest	71	0.160944	918	0.990515	0.162485	0.235234	wilcox.test	0.235234	0.162485
cluster2	CN11	Non-Circ	Rest	180	1.40883	809	0.824636	1.70843	5.68106e-09	wilcox.test	3.40864e-08	1.70843
cluster2	CN11	CIN-HR|Circ	Rest	279	1.80896	710	0.585942	3.08728	0.0297148	wilcox.test	0.0445723	3.08728
cluster2	CN11	CN-Quiet	Rest	338	0.041584	651	1.39273	0.029858	7.6957e-08	wilcox.test	2.30871e-07	0.029858
cluster2	CN11	CIN-HR&Circ	Rest	49	2.79027	940	0.834039	3.34549	0.21401	wilcox.test	0.235234	3.34549
cluster2	CN11	HM	Rest	72	0.00310964	917	1.00381	0.00309783	0.0136925	wilcox.test	0.0273849	0.00309783
cluster2	CN12	CIN-Mild	Rest	71	2.53899	918	1.92566	1.31851	0.00502438	wilcox.test	0.0100488	1.31851
cluster2	CN12	Non-Circ	Rest	180	2.76226	809	1.79335	1.54028	0.118366	wilcox.test	0.118366	1.54028
cluster2	CN12	CIN-HR|Circ	Rest	279	2.48549	710	1.767	1.40662	0.0078477	wilcox.test	0.0117715	1.40662
cluster2	CN12	CN-Quiet	Rest	338	0.373519	651	2.79842	0.133475	3.9858e-10	wilcox.test	2.39148e-09	0.133475
cluster2	CN12	CIN-HR&Circ	Rest	49	8.76034	940	1.61571	5.42198	5.69634e-07	wilcox.test	1.7089e-06	5.42198
cluster2	CN12	HM	Rest	72	0.299856	917	2.1008	0.142734	0.0134607	wilcox.test	0.0161528	0.142734
cluster2	CN13	CIN-Mild	Rest	71	2.06249	918	1.47199	1.40116	0.0277993	wilcox.test	0.0333592	1.40116
cluster2	CN13	Non-Circ	Rest	180	2.72486	809	1.24505	2.18855	8.33353e-06	wilcox.test	2.50006e-05	2.18855
cluster2	CN13	CIN-HR|Circ	Rest	279	1.90034	710	1.36272	1.39453	0.0371266	wilcox.test	0.0371266	1.39453
cluster2	CN13	CN-Quiet	Rest	338	0.657116	651	1.95948	0.335353	4.49213e-09	wilcox.test	2.69528e-08	0.335353
cluster2	CN13	CIN-HR&Circ	Rest	49	1.80415	940	1.49928	1.20334	0.0225021	wilcox.test	0.0333592	1.20334
cluster2	CN13	HM	Rest	72	0.279277	917	1.61136	0.173318	0.000301346	wilcox.test	0.000602692	0.173318
cluster2	CN14	CIN-Mild	Rest	71	0.657734	918	1.20714	0.544871	0.430077	wilcox.test	0.430077	0.544871
cluster2	CN14	Non-Circ	Rest	180	2.38242	809	0.897421	2.65475	1.59961e-12	wilcox.test	9.59766e-12	2.65475
cluster2	CN14	CIN-HR|Circ	Rest	279	1.31198	710	1.111	1.1809	0.108591	wilcox.test	0.130309	1.1809
cluster2	CN14	CN-Quiet	Rest	338	0.53751	651	1.49489	0.359565	7.11539e-10	wilcox.test	2.13462e-09	0.359565
cluster2	CN14	CIN-HR&Circ	Rest	49	2.49244	940	1.09864	2.26866	0.0199922	wilcox.test	0.0299884	2.26866
cluster2	CN14	HM	Rest	72	0.131468	917	1.24906	0.105254	0.00147388	wilcox.test	0.00294777	0.105254
cluster2	CN15	CIN-Mild	Rest	71	2.95995	918	4.59177	0.644619	0.356047	wilcox.test	0.356047	0.644619
cluster2	CN15	Non-Circ	Rest	180	9.19321	809	3.42475	2.68434	1.64459e-17	wilcox.test	4.93376e-17	2.68434
cluster2	CN15	CIN-HR|Circ	Rest	279	5.64804	710	4.01352	1.40725	0.000134889	wilcox.test	0.000202333	1.40725
cluster2	CN15	CN-Quiet	Rest	338	1.2132	651	6.16796	0.196694	1.37711e-20	wilcox.test	8.26267e-20	0.196694
cluster2	CN15	CIN-HR&Circ	Rest	49	11.3859	940	4.11435	2.76736	0.0245079	wilcox.test	0.0294095	2.76736
cluster2	CN15	HM	Rest	72	0.231857	917	4.80775	0.0482257	3.88458e-07	wilcox.test	7.76916e-07	0.0482257
cluster2	CN16	CIN-Mild	Rest	71	0.141157	918	1.15442	0.122276	0.405245	wilcox.test	0.405245	0.122276
cluster2	CN16	Non-Circ	Rest	180	1.98803	809	0.880014	2.25909	3.46996e-06	wilcox.test	1.04099e-05	2.25909
cluster2	CN16	CIN-HR|Circ	Rest	279	2.16841	710	0.654637	3.31238	6.449e-05	wilcox.test	0.00012898	3.31238
cluster2	CN16	CN-Quiet	Rest	338	0.0869545	651	1.59814	0.0544099	9.18745e-10	wilcox.test	5.51247e-09	0.0544099
cluster2	CN16	CIN-HR&Circ	Rest	49	1.37823	940	1.06622	1.29264	0.0783717	wilcox.test	0.094046	1.29264
cluster2	CN16	HM	Rest	72	0	917	1.16661	0	0.00104257	wilcox.test	0.00156386	0
cluster2	CN17	CIN-Mild	Rest	71	1.54408	918	1.9612	0.787316	0.157531	wilcox.test	0.216735	0.787316
cluster2	CN17	Non-Circ	Rest	180	2.90826	809	1.71387	1.6969	8.61303e-05	wilcox.test	0.000258391	1.6969
cluster2	CN17	CIN-HR|Circ	Rest	279	2.59997	710	1.66847	1.55829	0.0264846	wilcox.test	0.0529692	1.55829
cluster2	CN17	CN-Quiet	Rest	338	0.969044	651	2.43083	0.398647	1.03924e-08	wilcox.test	6.23544e-08	0.398647
cluster2	CN17	CIN-HR&Circ	Rest	49	1.65181	940	1.94582	0.848903	0.396337	wilcox.test	0.396337	0.848903
cluster2	CN17	HM	Rest	72	1.98644	917	1.92692	1.03089	0.180612	wilcox.test	0.216735	1.03089
cluster2	CN18	CIN-Mild	Rest	71	3.90986	918	11.677	0.334834	0.113459	wilcox.test	0.113459	0.334834
cluster2	CN18	Non-Circ	Rest	180	22.0887	809	8.67877	2.54515	2.05235e-17	wilcox.test	6.15704e-17	2.54515
cluster2	CN18	CIN-HR|Circ	Rest	279	14.3593	710	9.84626	1.45835	1.34753e-07	wilcox.test	2.47843e-07	1.45835
cluster2	CN18	CN-Quiet	Rest	338	2.73613	651	15.472	0.176844	4.31926e-25	wilcox.test	2.59156e-24	0.176844
cluster2	CN18	CIN-HR&Circ	Rest	49	35.0514	940	9.87189	3.55063	2.19567e-06	wilcox.test	2.6348e-06	3.55063
cluster2	CN18	HM	Rest	72	1.31867	917	11.8889	0.110916	1.65228e-07	wilcox.test	2.47843e-07	0.110916
cluster2	CN19	CIN-Mild	Rest	71	2.77328	918	10.7951	0.256902	0.0021285	wilcox.test	0.012771	0.256902
cluster2	CN19	Non-Circ	Rest	180	7.31405	809	10.8656	0.67314	0.0163009	wilcox.test	0.0326018	0.67314
cluster2	CN19	CIN-HR|Circ	Rest	279	12.4575	710	9.33962	1.33383	0.117644	wilcox.test	0.141173	1.33383
cluster2	CN19	CN-Quiet	Rest	338	8.32579	651	11.2022	0.743226	0.822345	wilcox.test	0.822345	0.743226
cluster2	CN19	CIN-HR&Circ	Rest	49	25.1987	940	9.43834	2.66982	0.0519258	wilcox.test	0.0778887	2.66982
cluster2	CN19	HM	Rest	72	14.8451	917	9.85597	1.5062	0.00703005	wilcox.test	0.0210902	1.5062
