# Supplementary material for: Machine learning-based extrachromosomal DNA identification in large-scale cohorts reveals its clinical implications in cancer
Source: Nat Commun. 2024 Feb 19;15:1515. doi: 10.1038/s41467-024-45479-6 (PMC10876971; doi:10.1038/s41467-024-45479-6)
Supplement: Supplementary file 8 — Supplementary Data 5 [file 41467_2024_45479_MOESM8_ESM.xlsx]

## Sheet: Sheet1
Supplementary Data file 5. Feature summary table of survival risk levels, mutational processes, and etiologies for six genomic subtypes of colorectal cancer.
Subtype	Resource	Enriched signatures (order by FDR)	Signature etiologies	Risk level	Feature summary
HM	Hypermutated	SBS15, SBS14, SBS1, SBS20, SBS21, SBS17b, SBS6, SBS87, CN1, SBS10b, SBS28, SBS10a, CN19, SBS22	dMMR, POLE/POLD1 mutation, aging, thiopurine chemotherapy treatment, aristolochic acid exposure, diploidy	Lowest risk	Hypermutations induced by dMMR, POLE/POLD1 mutations with a diploidy background
CN-Quiet	nofocal & GS	CN1	diploidy	Low risk	No global or local copy number alteration patterns observed
CIN-Mild	nofocal & CIN-LR	CN12, CN2, CN13	Focal LOH - CIN + 1x WGS, tetraploidy, chromosomal LOH	Lowest risk	Whole genome doubling after LOH events with mild survival outcome
Non-Circ	noncircular & GS, noncircular & CIN-LR	CN2, CN15, CN18, CN14, CN7, CN11, CN6, CN16, CN13, CN3, CN17, CN4, SBS13	tetraploidy, octoploidy, focal/chromosomal LOH, CIN + WGD, chromothripsis, Tandem duplication and HRD, APOBEC activity	Medium risk	Featured with noncircular fCNA events with multiple endogenous mutational processes
CIN-HR|Circ	nofocal & CIN-HR, noncircular & CIN-HR, circular & GS, circular & CIN-LR	CN8, CN18, CN7, CN16, SBS13, CN15, CN3, CN4, CN10, CN9, CN12, CN2, SBS22, CN13, CN11	chromothripsis associated amplification, APOBEC activity	High risk	Heavy & risky chromosomal instable genome or ecDNA involved amplifications
CIN-HR&Circ	circular & CIN-HR	CN8, CN12, CN18, CN3, CN10, SBS22, SBS7b, CN4, CN9, SBS7a, SBS24, SBS30, SBS13, SBS86, CN15, SBS31, CN14, CN2, CN13	chromothripsis associated amplification, APOBEC activity, focal/chromosomal LOH, CIN + WGD, UV, aflatoxin exposure, inactivating mutations in NTHL1 induced dBER, (platinum) chemotherapy treatment	Extreme high risk	Combination of heavy & risky chromosomal instable genome and ecDNA amplifications with diverse genome scars
Note: & stands for AND operator and | stands for OR operator.
